# Supplementary material for: The Potential for Bias across GPS-Accelerometer Combined Wear Criteria among Adolescents
Source: Int J Environ Res Public Health. 2022 May 13;19(10):5931. doi: 10.3390/ijerph19105931 (PMC9141158; doi:10.3390/ijerph19105931)
Supplement: Supplementary file 1 [file ijerph-19-05931-s001.zip]

Archive with 1 entries (1 files):
- ijerph-1629812-supplementary.pdf
